# Supplementary material for: Molecular effects of resistance elicitors from biological origin and their potential for crop protection
Source: Front Plant Sci. 2014 Nov 21;5:655. doi: 10.3389/fpls.2014.00655 (PMC4240061; doi:10.3389/fpls.2014.00655)
Supplement: Supplementary file 2 [file DataSheet1.XLSX]

## Sheet: TableS1A
Table S1: Arabidopsis thaliana genes that have been shown to be activated by the recognition of elicitor compounds (S1A) and associated publications in alphabetical order (S1B).
At number
At1g01340
At1g01480
At1g01560
At1g02220
At1g02360
At1g02400
At1g02450
At1g02640
At1g02820
At1g02850
At1g02930
At1g03220
At1g03370
At1g03820
At1g03850
At1g03870
At1g04680
At1g04980
At1g05010
At1g05300
At1g05340
At1g05560
At1g05570
At1g05575
At1g05620
At1g05680
At1g05700
At1g06160
At1g06180
At1g06620
At1g07000
At1g07135
At1g07260
At1g07520
At1g08050
At1g08450
At1g08630
At1g08940
At1g09080
At1g09090
At1g09500
At1g09560
At1g09740
At1g09940
At1g09970
At1g10070
At1g10140
At1g10340
At1g10370
At1g10410
At1g10585
At1g10700
At1g10720
At1g11050
At1g11100
At1g11310
At1g11330
At1g11545
At1g11890
At1g12030
At1g12200
At1g13110
At1g13210
At1g13340
At1g13470
At1g13750
At1g13830
At1g13990
At1g14040
At1g14120
At1g14360
At1g14370
At1g14540
At1g15010
At1g15520
At1g15670
At1g15790
At1g15890
At1g16090
At1g16130
At1g16150
At1g16260
At1g16330
At1g16420
At1g16670
At1g17170
At1g17190
At1g17380
At1g17420
At1g17600
At1g17610
At1g17745
At1g17750
At1g17860
At1g17960
At1g18140
At1g18380
At1g18390
At1g18570
At1g18590
At1g18890
At1g18900
At1g18970
At1g19020
At1g19180
At1g19250
At1g19270
At1g19380
At1g19610
At1g19670
At1g19960
At1g20100
At1g20190
At1g20310
At1g20630
At1g20823
At1g21000
At1g21010
At1g21100
At1g21120
At1g21130
At1g21240
At1g21250
At1g21270
At1g21310
At1g21380
At1g21410
At1g21520
At1g21550
At1g22180
At1g22280
At1g22400
At1g22410
At1g22450
At1g22810
At1g22840
At1g22890
At1g22900
At1g23020
At1g23040
At1g23090
At1g23550
At1g23710
At1g23730
At1g23800
At1g23850
At1g24140
At1g24150
At1g24180
At1g25370
At1g25390
At1g25400
At1g25550
At1g26240
At1g26250
At1g26380
At1g26390
At1g26410
At1g26420
At1g26930
At1g27100
At1g27130
At1g27730
At1g27770
At1g28190
At1g28380
At1g28390
At1g28480
At1g29050
At1g29330
At1g29340
At1g29670
At1g29690
At1g30000
At1g30135
At1g30270
At1g30370
At1g30620
At1g30640
At1g30700
At1g30900
At1g31290
At1g31550
At1g31580
At1g32350
At1g32450
At1g32640
At1g32940
At1g32970
At1g33030
At1g33560
At1g33590
At1g33600
At1g33960
At1g34180
At1g34420
At1g34750
At1g35210
At1g35230
At1g35350
At1g35710
At1g35910
At1g42990
At1g43160
At1g43910
At1g44130
At1g44350
At1g44800
At1g44830
At1g45145
At1g47400
At1g47710
At1g48030
At1g48130
At1g48370
At1g48820
At1g49000
At1g49140
At1g49450
At1g49570
At1g50740
At1g51620
At1g51660
At1g51680
At1g51700
At1g51780
At1g51790
At1g51800
At1g51820
At1g51850
At1g51890
At1g51920
At1g52000
At1g52040
At1g52200
At1g52400
At1g52410
At1g52690
At1g52760
At1g52890
At1g53030
At1g53240
At1g53430
At1g53440
At1g53885
At1g53920
At1g54020
At1g54100
At1g54570
At1g55020
At1g55120
At1g55265
At1g55450
At1g55600
At1g55780
At1g55850
At1g55920
At1g56060
At1g56120
At1g56160
At1g56430
At1g56510
At1g56540
At1g56650
At1g57630
At1g57650
At1g58340
At1g59124
At1g59620
At1g59870
At1g59910
At1g59950
At1g60730
At1g61120
At1g61140
At1g61340
At1g61360
At1g61370
At1g61380
At1g61560
At1g61580
At1g61610
At1g61800
At1g61810
At1g61890
At1g62045
At1g62200
At1g62300
At1g62380
At1g62570
At1g62660
At1g63090
At1g63720
At1g63750
At1g63840
At1g64060
At1g64160
At1g64170
At1g64280
At1g64380
At1g64400
At1g64610
At1g64710
At1g65390
At1g65500
At1g65510
At1g65610
At1g65690
At1g66090
At1g66160
At1g66370
At1g66400
At1g66480
At1g66760
At1g66780
At1g66880
At1g66920
At1g66970
At1g66980
At1g67470
At1g67800
At1g67810
At1g67920
At1g67940
At1g67980
At1g68150
At1g68620
At1g68630
At1g68690
At1g69270
At1g69370
At1g69490
At1g69550
At1g69730
At1g69840
At1g69880
At1g69890
At1g69930
At1g70140
At1g70520
At1g70530
At1g70690
At1g70700
At1g70740
At1g70750
At1g70810
At1g71040
At1g71140
At1g71400
At1g71697
At1g72060
At1g72260
At1g72280
At1g72450
At1g72520
At1g72680
At1g72900
At1g72920
At1g72940
At1g72950
At1g73010
At1g73080
At1g73260
At1g73500
At1g73540
At1g73800
At1g73805
At1g74010
At1g74020
At1g74080
At1g74100
At1g74300
At1g74330
At1g74360
At1g74440
At1g74560
At1g74590
At1g74650
At1g74670
At1g74710
At1g74950
At1g75040
At1g75170
At1g75830
At1g75860
At1g76040
At1g76070
At1g76360
At1g76390
At1g76470
At1g76520
At1g76640
At1g76650
At1g76790
At1g76930
At1g76960
At1g76970
At1g77220
At1g77250
At1g77450
At1g77500
At1g77510
At1g78210
At1g78410
At1g78460
At1g78620
At1g78820
At1g78900
At1g78955
At1g79380
At1g79450
At1g79670
At1g79680
At1g80160
At1g80450
At1g80740
At1g80820
At1g80840
At2g02010
At2g02050
At2g02220
At2g02310
At2g02390
At2g02800
At2g02810
At2g02850
At2g02870
At2g03540
At2g03760
At2g04040
At2g04050
At2g04070
At2g04400
At2g04430
At2g04450
At2g04460
At2g05380
At2g05540
At2g05710
At2g05940
At2g06050
At2g06530
At2g06850
At2g11520
At2g13560
At2g13790
At2g14290
At2g14560
At2g14580
At2g14610
At2g15080
At2g15120
At2g15390
At2g15480
At2g15490
At2g15760
At2g16500
At2g16720
At2g16900
At2g17040
At2g17120
At2g17220
At2g17290
At2g17480
At2g17500
At2g17740
At2g18210
At2g18450
At2g18660
At2g18690
At2g18950
At2g19130
At2g19190
At2g19440
At2g19590
At2g19710
At2g20145
At2g20360
At2g20420
At2g20720
At2g20800
At2g20900
At2g20960
At2g21640
At2g21870
At2g22250
At2g22300
At2g22860
At2g22880
At2g23150
At2g23170
At2g23200
At2g23320
At2g23450
At2g23680
At2g23770
At2g24160
At2g24180
At2g24570
At2g24600
At2g24850
At2g25000
At2g25460
At2g25470
At2g25510
At2g25625
At2g25735
At2g26020
At2g26190
At2g26380
At2g26390
At2g26400
At2g26440
At2g26530
At2g26560
At2g26600
At2g26740
At2g27310
At2g27500
At2g27660
At2g27690
At2g27730
At2g28085
At2g28210
At2g28400
At2g28630
At2g28710
At2g28830
At2g28890
At2g29110
At2g29120
At2g29340
At2g29350
At2g29410
At2g29420
At2g29440
At2g29460
At2g29470
At2g29500
At2g29720
At2g29990
At2g30140
At2g30250
At2g30360
At2g30490
At2g30500
At2g30550
At2g30750
At2g30770
At2g31180
At2g31390
At2g31740
At2g31820
At2g31870
At2g31880
At2g31990
At2g32020
At2g32030
At2g32140
At2g32150
At2g32160
At2g32190
At2g32210
At2g32240
At2g32660
At2g32680
At2g32800
At2g33380
At2g33580
At2g33710
At2g33830
At2g34070
At2g34500
At2g34600
At2g34810
At2g34930
At2g35000
At2g35160
At2g35510
At2g35930
At2g35980
At2g36220
At2g36380
At2g36440
At2g36690
At2g36790
At2g36950
At2g37040
At2g37130
At2g37430
At2g37710
At2g37760
At2g37770
At2g37940
At2g37970
At2g38240
At2g38250
At2g38290
At2g38470
At2g38540
At2g38860
At2g38870
At2g39030
At2g39050
At2g39175
At2g39200
At2g39210
At2g39350
At2g39360
At2g39380
At2g39400
At2g39530
At2g39650
At2g39660
At2g39710
At2g39725
At2g39980
At2g40000
At2g40140
At2g40270
At2g40435
At2g40740
At2g40750
At2g40765
At2g41010
At2g41090
At2g41100
At2g41230
At2g41380
At2g41410
At2g41640
At2g41730
At2g41880
At2g42210
At2g42360
At2g43000
At2g43290
At2g43320
At2g43510
At2g43520
At2g43530
At2g43570
At2g43590
At2g43620
At2g43790
At2g43820
At2g44130
At2g44350
At2g44370
At2g44380
At2g44420
At2g44490
At2g44790
At2g44840
At2g45220
At2g45290
At2g45500
At2g46140
At2g46150
At2g46400
At2g46440
At2g46500
At2g46650
At2g46680
At2g47000
At2g47060
At2g47130
At2g47140
At2g47240
At2g47380
At2g47510
At2g47550
At2g47770
At2g47800
At2g48010
At3g01080
At3g01290
At3g01830
At3g01970
At3g02130
At3g02150
At3g02800
At3g02840
At3g02875
At3g02880
At3g03070
At3g03100
At3g03270
At3g04000
At3g04060
At3g04070
At3g04210
At3g04220
At3g04480
At3g04640
At3g04720
At3g05200
At3g05360
At3g05370
At3g05390
At3g05580
At3g06300
At3g06420
At3g06500
At3g07040
At3g07390
At3g07600
At3g08610
At3g08640
At3g08720
At3g08870
At3g09010
At3g09020
At3g09270
At3g09410
At3g09490
At3g09560
At3g09600
At3g09830
At3g09870
At3g09940
At3g10500
At3g10640
At3g10860
At3g11010
At3g11340
At3g11480
At3g11650
At3g11820
At3g11840
At3g12260
At3g12500
At3g12580
At3g12830
At3g13100
At3g13310
At3g13320
At3g13380
At3g13405
At3g13610
At3g13650
At3g13790
At3g13910
At3g13930
At3g13950
At3g14050
At3g14060
At3g14090
At3g14200
At3g14225
At3g14280
At3g14440
At3g14620
At3g14840
At3g14990
At3g15020
At3g15210
At3g15352
At3g15500
At3g15640
At3g15710
At3g15760
At3g16030
At3g16330
At3g16530
At3g16720
At3g16860
At3g17410
At3g17609
At3g17700
At3g17790
At3g17810
At3g18250
At3g18290
At3g18370
At3g18410
At3g18560
At3g18710
At3g18830
At3g19010
At3g19260
At3g19380
At3g19660
At3g19970
At3g20410
At3g20590
At3g20860
At3g21070
At3g21080
At3g21150
At3g21230
At3g21240
At3g21520
At3g21630
At3g21700
At3g22060
At3g22160
At3g22231
At3g22240
At3g22370
At3g22600
At3g22890
At3g23230
At3g23240
At3g23250
At3g23550
At3g23570
At3g23730
At3g24350
At3g24440
At3g24982
At3g25010
At3g25070
At3g25610
At3g25760
At3g25780
At3g26200
At3g26210
At3g26220
At3g26440
At3g26830
At3g26980
At3g27240
At3g27380
At3g27400
At3g28210
At3g28450
At3g28480
At3g28510
At3g28540
At3g28580
At3g28600
At3g28740
At3g28890
At3g28930
At3g28940
At3g29075
At3g29400
At3g30775
At3g43250
At3g43270
At3g44260
At3g44320
At3g44350
At3g44400
At3g44630
At3g44720
At3g44750
At3g44860
At3g45060
At3g45140
At3g45620
At3g45640
At3g45860
At3g46110
At3g46230
At3g46280
At3g46600
At3g46620
At3g46660
At3g46670
At3g46690
At3g46930
At3g47340
At3g47380
At3g47420
At3g47480
At3g47520
At3g47540
At3g47570
At3g47640
At3g47780
At3g48080
At3g48090
At3g48450
At3g48640
At3g48650
At3g48690
At3g48890
At3g49120
At3g49210
At3g49340
At3g49530
At3g49620
At3g49780
At3g50140
At3g50260
At3g50280
At3g50740
At3g50760
At3g50770
At3g50900
At3g50930
At3g50950
At3g50970
At3g51330
At3g51375
At3g51430
At3g51440
At3g51450
At3g51660
At3g51860
At3g52300
At3g52400
At3g52430
At3g52450
At3g52730
At3g52800
At3g52870
At3g53160
At3g53180
At3g53230
At3g53600
At3g53810
At3g53960
At3g54150
At3g54200
At3g54420
At3g54640
At3g54810
At3g54950
At3g55120
At3g55150
At3g55410
At3g55430
At3g55450
At3g55470
At3g55840
At3g55950
At3g55970
At3g55980
At3g56050
At3g56200
At3g56360
At3g56400
At3g56710
At3g56980
At3g57070
At3g57240
At3g57260
At3g57330
At3g57450
At3g57550
At3g57630
At3g59350
At3g59690
At3g59700
At3g59740
At3g60120
At3g60420
At3g60470
At3g60540
At3g61190
At3g62150
At3g62400
At3g62590
At3g62600
At3g62780
At3g62790
At3g63010
At3g63380
At4g00020
At4g00330
At4g00570
At4g00700
At4g00955
At4g00970
At4g01010
At4g01090
At4g01250
At4g01350
At4g01370
At4g01610
At4g01700
At4g01870
At4g02200
At4g02330
At4g02380
At4g02410
At4g02580
At4g02940
At4g03450
At4g04220
At4g04490
At4g04500
At4g04540
At4g04610
At4g05020
At4g05110
At4g05390
At4g08480
At4g08500
At4g08770
At4g08780
At4g08850
At4g09030
At4g09570
At4g10040
At4g10390
At4g10500
At4g11000
At4g11150
At4g11170
At4g11280
At4g11360
At4g11370
At4g11470
At4g11650
At4g11660
At4g11840
At4g11850
At4g11890
At4g12070
At4g12120
At4g12470
At4g12480
At4g12490
At4g12500
At4g12720
At4g12790
At4g13180
At4g13410
At4g14365
At4g14400
At4g14630
At4g14680
At4g15100
At4g15120
At4g15130
At4g15260
At4g15330
At4g15340
At4g15440
At4g15490
At4g15530
At4g15550
At4g15610
At4g15620
At4g15975
At4g16260
At4g16370
At4g16690
At4g16760
At4g16860
At4g16890
At4g16920
At4g16950
At4g17070
At4g17230
At4g17250
At4g17490
At4g17500
At4g17615
At4g17720
At4g17788
At4g18250
At4g18340
At4g18430
At4g18880
At4g18950
At4g19030
At4g19370
At4g19460
At4g19510
At4g19660
At4g19810
At4g19880
At4g20110
At4g20380
At4g20460
At4g20830
At4g20860
At4g21120
At4g21380
At4g21390
At4g21400
At4g21680
At4g21830
At4g21850
At4g22010
At4g22070
At4g22470
At4g22530
At4g22610
At4g22690
At4g22880
At4g22920
At4g22980
At4g23010
At4g23150
At4g23180
At4g23190
At4g23200
At4g23210
At4g23220
At4g23260
At4g23270
At4g23280
At4g23550
At4g23600
At4g23610
At4g23700
At4g23810
At4g23885
At4g24000
At4g24110
At4g24340
At4g24350
At4g24380
At4g24570
At4g24940
At4g24970
At4g25000
At4g25030
At4g25110
At4g25210
At4g25340
At4g25390
At4g25810
At4g25900
At4g25940
At4g26060
At4g26070
At4g26090
At4g26200
At4g26270
At4g26400
At4g26910
At4g26970
At4g27070
At4g27260
At4g27280
At4g27300
At4g27410
At4g27460
At4g27830
At4g28085
At4g28350
At4g28390
At4g28400
At4g28460
At4g29050
At4g29210
At4g29520
At4g29690
At4g29700
At4g29740
At4g29780
At4g29810
At4g30060
At4g30190
At4g30210
At4g30270
At4g30340
At4g30420
At4g30530
At4g30600
At4g31000
At4g31500
At4g31550
At4g31800
At4g31950
At4g32060
At4g32250
At4g32470
At4g32650
At4g32870
At4g33050
At4g33150
At4g33300
At4g33420
At4g33430
At4g33540
At4g33720
At4g33920
At4g33940
At4g34150
At4g34180
At4g34200
At4g34210
At4g34230
At4g34250
At4g34390
At4g34430
At4g34710
At4g35110
At4g35180
At4g35260
At4g35310
At4g35480
At4g35600
At4g35630
At4g36010
At4g36220
At4g36430
At4g36550
At4g36640
At4g36670
At4g36700
At4g36990
At4g37010
At4g37290
At4g37310
At4g37370
At4g37430
At4g37450
At4g37530
At4g37610
At4g37640
At4g37710
At4g37790
At4g37830
At4g37980
At4g37990
At4g38540
At4g38550
At4g38560
At4g39030
At4g39230
At4g39270
At4g39400
At4g39640
At4g39670
At4g39780
At4g39830
At4g39890
At4g39940
At4g39950
At4g39955
At4g39980
At4g40020
At5g01210
At5g01500
At5g01540
At5g01550
At5g01560
At5g01830
At5g01850
At5g02100
At5g02230
At5g02290
At5g02490
At5g02500
At5g02780
At5g02940
At5g03290
At5g03320
At5g03350
At5g03490
At5g03610
At5g03630
At5g03700
At5g03730
At5g04150
At5g04340
At5g04720
At5g04870
At5g04930
At5g05190
At5g05250
At5g05300
At5g05340
At5g05370
At5g05410
At5g05600
At5g05730
At5g06320
At5g06750
At5g06860
At5g06870
At5g07010
At5g07070
At5g07440
At5g07910
At5g08240
At5g08300
At5g08530
At5g08670
At5g08680
At5g09440
At5g09570
At5g09800
At5g10300
At5g10380
At5g10520
At5g10695
At5g10760
At5g11250
At5g11520
At5g11670
At5g11920
At5g12340
At5g12420
At5g12880
At5g12890
At5g12930
At5g12940
At5g13080
At5g13200
At5g13220
At5g13320
At5g13330
At5g13490
At5g13740
At5g13750
At5g13930
At5g14650
At5g14700
At5g14740
At5g14780
At5g14930
At5g15130
At5g15730
At5g16570
At5g16600
At5g16970
At5g16980
At5g17020
At5g17220
At5g17380
At5g17450
At5g17760
At5g17860
At5g17990
At5g18150
At5g18310
At5g18470
At5g18600
At5g18800
At5g19110
At5g19240
At5g19440
At5g19890
At5g20050
At5g20230
At5g20480
At5g20630
At5g20830
At5g20950
At5g20960
At5g22060
At5g22250
At5g22270
At5g22300
At5g22380
At5g22530
At5g22570
At5g22630
At5g22650
At5g22690
At5g22860
At5g23250
At5g23510
At5g23850
At5g24160
At5g24210
At5g24420
At5g24430
At5g24530
At5g24590
At5g24600
At5g24760
At5g24780
At5g24810
At5g24860
At5g25050
At5g25170
At5g25260
At5g25440
At5g25930
At5g26030
At5g26270
At5g26340
At5g26920
At5g27420
At5g27520
At5g27600
At5g27760
At5g33290
At5g34930
At5g34940
At5g35735
At5g36150
At5g36220
At5g36880
At5g36930
At5g37490
At5g38210
At5g38240
At5g38260
At5g38530
At5g38710
At5g38900
At5g38990
At5g39020
At5g39030
At5g39050
At5g39580
At5g39610
At5g39670
At5g39940
At5g40170
At5g40650
At5g40690
At5g40760
At5g40780
At5g40910
At5g40920
At5g40990
At5g41180
At5g41550
At5g41740
At5g42050
At5g42380
At5g42650
At5g42800
At5g42830
At5g43170
At5g43450
At5g43580
At5g43910
At5g44070
At5g44120
At5g44290
At5g44380
At5g44390
At5g44420
At5g44430
At5g44820
At5g44870
At5g44910
At5g45000
At5g45090
At5g45110
At5g45340
At5g45380
At5g45480
At5g45510
At5g45710
At5g45840
At5g46050
At5g46080
At5g46180
At5g46230
At5g46330
At5g46350
At5g46470
At5g46480
At5g46520
At5g46590
At5g46780
At5g46845
At5g46910
At5g47030
At5g47070
At5g47220
At5g47230
At5g47420
At5g47560
At5g47730
At5g47850
At5g47890
At5g47910
At5g47960
At5g48180
At5g48380
At5g48400
At5g48410
At5g48430
At5g48490
At5g48540
At5g48570
At5g48655
At5g48900
At5g49280
At5g49480
At5g49520
At5g49700
At5g49760
At5g50200
At5g50760
At5g50850
At5g50950
At5g51070
At5g51190
At5g51830
At5g52250
At5g52320
At5g52390
At5g52540
At5g52640
At5g52670
At5g52740
At5g52750
At5g52760
At5g52810
At5g52840
At5g53050
At5g53110
At5g53450
At5g53460
At5g53750
At5g53870
At5g54170
At5g54270
At5g54490
At5g54500
At5g54610
At5g54720
At5g54740
At5g54840
At5g54860
At5g54960
At5g55050
At5g55070
At5g55120
At5g55170
At5g55450
At5g55560
At5g56260
At5g57190
At5g57220
At5g57480
At5g57500
At5g57630
At5g57890
At5g57910
At5g58120
At5g58330
At5g58350
At5g58540
At5g58670
At5g58940
At5g59220
At5g59310
At5g59450
At5g59490
At5g59550
At5g59820
At5g60270
At5g60300
At5g60360
At5g60630
At5g60800
At5g60900
At5g60950
At5g61010
At5g61160
At5g61210
At5g61310
At5g61520
At5g61560
At5g61600
At5g61820
At5g61900
At5g62150
At5g62570
At5g62600
At5g62620
At5g63410
At5g63490
At5g63970
At5g64000
At5g64080
At5g64100
At5g64120
At5g64230
At5g64300
At5g64310
At5g64510
At5g64870
At5g64890
At5g64905
At5g65280
At5g65290
At5g65300
At5g65600
At5g65750
At5g65870
At5g66170
At5g66400
At5g66640
At5g66650
At5g66730
At5g66760
At5g66890
At5g66900
At5g67080
At5g67330
At5g67340
At5g67450
At5g67590

## Sheet: TableS1B
Berrocal-Lobo et al. 2010
Bethke et al. 2012
Bishop and Koncz 2002
Boller and Felix 2009
Bourque et al. 2011
Brunner et al. 2002
Chen et al. 2012
Cluzet et al. 2004
Danna et al. 2011
De Vleesschauwer and Höfte 2009
Djonović et al. 2007
Erbs and Newman 2012
Eshraghi et al. 2011
Galletti et al. 2011
Goupil et al. 2012
Guo et al. 2012
Henry et al. 2012
Huffaker et al. 2011
Igarashi et al. 2010
Jeworutzki et al. 2010
Jin et al. 2012
Kano et al. 2011
Kawaguchi et al. 2012
Khatib et al. 2004
Kishimoto et al. 2010
Knoth at al. 2009
Kombrink et al. 2012
Koschmann et al. 2012
Kulye et al. 2012
Laquitaine et al. 2006
Lee et al. 2001
Libault et al. 2007
Livaja et al. 2008a
Livaja et al. 2008b
Lochman and Mikes 2006
Mercier et al. 2001
Milling et al. 2011
Peng et al. 2011
Povero et al. 2011
Qiu et al. 2009
Sangha et al. 2010
Shinya et al. 2007
Shoresh et al. 2005
Suzuki et al. 2005
Tanaka et al. 2010
Vatsa et al. 2011
Vera et al. 2011
Viterbo et al. 2007
Wang et al. 2009
Wang et al. 2010
Wang et al. 2012
Xu et al. 2012
Yang et al. 2009
Zhang, J. et al. 2011
Zipfel et al. 2004
Zipfel et al. 2006
