# Supplementary material for: Molecular effects of resistance elicitors from biological origin and their potential for crop protection
Source: Front Plant Sci. 2014 Nov 21;5:655. doi: 10.3389/fpls.2014.00655 (PMC4240061; doi:10.3389/fpls.2014.00655)
Supplement: Supplementary file 4 [file DataSheet3.XLSX]

## Sheet: Sheet1
Table S3: Arabidopsis thaliana genes upregulated upon elicitor recognition and also targeted by pathogen effectors. For each gene, description and annotation by TAIR and involvement in GO-terms are listed.
Genes	AT1G45145	AT2G47060	AT3G02150	AT3G17410	AT3G44720	AT4G11890	AT4G19030	AT4G34710	AT5G22630	AT5G52750	AT2G05940	AT2G39660	AT2G43790	AT3G12580	AT3G21630	AT3G25070	AT3G45640	AT3G48090	AT3G55450	AT4G01370	AT4G33430	AT5G20480	AT5G46330
Publication	Mukhtar et al. 2011	Mukhtar et al. 2011	Mukhtar et al. 2011	Mukhtar et al. 2011	Mukhtar et al. 2011	Mukhtar et al. 2011	Mukhtar et al. 2011	Mukhtar et al. 2011	Mukhtar et al. 2011	Mukhtar et al. 2011	Deslandes and Rivas 2012	Deslandes and Rivas 2012	Deslandes and Rivas 2012	Deslandes and Rivas 2012	Deslandes and Rivas 2012	Deslandes and Rivas 2012	Deslandes and Rivas 2012	Deslandes and Rivas 2012	Deslandes and Rivas 2012	Deslandes and Rivas 2012	Deslandes and Rivas 2012	Deslandes and Rivas 2012	Deslandes and Rivas 2012
Description TAIR	Cytosolic thioredoxin that reduces disulfide bridges of target proteins by the reversible formation of a disulfide bridge between two neighboring Cys residues present in the active site	Pto-interacting 1-4 (PTI1-4), a member of the PTI1-like serine/threonine protein kinases	Chloroplast trans-acting factor of the psbD light-responsive promoter	Protein kinase superfamily protein	Plastid-localized arogenate dehydratase involved in phenylalanine biosynthesis	Receptor-like cytosolic kinase ARCK1. Negatively controls abscisic acid and osmotic stress signal transduction.	An aquaporin whose expression level is reduced by ABA, NaCl, dark, and dessication.	Arginine decarboxylase (ADC), a rate-limiting enzyme that catalyzes the first step of polyamine (PA) biosynthesis via ADC pathway in Arabidopsis thaliana.	Plastid-localized arogenate dehydratase involved in phenylalanine biosynthesis	Heavy metal transport/detoxification superfamily protein	Encodes a receptor-like cytoplasmic kinase that phosphorylates the host target RIN4, leading to the activation of a plant innate immune receptor RPM1.	Encodes a plasma membrane-localized ser/thr protein kinase that is a crucial component of host response signaling required to activate the resistance responses to Botrytis and A. brassicicola infection. It is likely a negative regulator of salicylic acid accumulation and basal defense against virulent bacterial pathogens.	Encodes a MAP kinase induced by pathogens, ethylene biosynthesis, oxidative stress and osmotic stress.	Heat shock protein 70 (HSP70)	LysM receptor-like kinase. Essential in the perception and transduction of the chitin oligosaccharide elicitor. Involved in chitin-mediated plant innate immunity.	Encodes a member of the R protein complex and may represent a virulence target of type III pili effector proteins (virulence factors) from bacterial pathogens, which is 'guarded' by R protein complex (RPM1 and RPS2 proteins). RIN4 physically interacts with RPS2 and RPM1 in vivo. Bacterial avirulence (Avr) effectors AvrB, AvrRpm1, and AvrRpt2 induce a mobility shift in RIN4 and expression of AvrRp…	Encodes a mitogen-activated kinase whose mRNA levels increase in response to touch, cold, salinity stress and chitin oligomers.Also functions in ovule development. Heterozygous MPK3 mutants in a homozygous MPK6 background are female sterile due to defects in integument development. MPK3 can be dephosphorylated by MKP2 in vitro.	Component of R gene-mediated disease resistance in Arabidopsis thaliana with homology to eukaryotic lipases.	PBS1-like 1 (PBL1)	Encodes a nuclear and cytoplasmically localized MAP kinase involved in mediating responses to pathogens. Its substrates include MKS1 and probably MAP65-1.The MAP65-1 interaction is involved in mediating cortical microtuble organization. Required for male-specific meiotic cytokinesis.	Leu-rich receptor Serine/threonine protein kinase. Component of BR signaling that interacts with BRI1 in vitro and in vivo to form a heterodimer. Brassinolide-dependent association of BRI1 and BAK1 in vivo. Phosphorylation of both BRI1 and BAK1 on Thr residues was BR dependent. Although BAK1 and BRI1 alone localize in the plasma membrane, when BAK1 and BRI1 are coexpressed, the heterodimer BAK1/B…	Encodes a predicted leucine-rich repeat receptor kinase (LRR-RLK). Functions as the receptor for bacterial PAMP (pathogen associated molecular patterns) EF-Tu.	Encodes a leucine-rich repeat serine/threonine protein kinase that is expressed ubiquitously. FLS2 is involved in MAP kinase signalling relay involved in innate immunity. Essential in the perception of flagellin, a potent elicitor of the defense response. FLS2 is directed for degradation by the bacterial ubiquitin ligase AvrPtoB.
Annotation TAIR	involved in: defense response to fungus, response to cadmium ion, response to microbial phytotoxin, response to oxidative stress	involved in: protein phosphorylation, response to oxidative stress	involved in: cell differentiation, jasmonic acid metabolic process, leaf development, leaf morphogenesis, positive regulation of development, heterochronic, regulation of defense response, regulation of transcription, DNA-dependent, response to jasmonic acid stimulus	involved in: N-terminal protein myristoylation, cellular response to phosphate starvation, cellular response to water deprivation, endoplasmic reticulum unfolded protein response, galactolipid biosynthetic process, innate immune response, negative regulation of defense response, protein phosphorylation, salicylic acid biosynthetic process, salicylic acid mediated signaling pathway	involved in: L-phenylalanine biosynthetic process, anthocyanin accumulation in tissues in response to UV light, carpel development, positive regulation of flavonoid biosynthetic process, protein targeting to membrane, regulation of plant-type hypersensitive response, response to karrikin, vernalization response	involved in: MAPK cascade, defense response to bacterium, defense response to fungus, detection of biotic stimulus, detection of external stimulus, metabolic process, negative regulation of defense response, protein phosphorylation, regulation of hydrogen peroxide metabolic process, regulation of innate immune response, response to abscisic acid stimulus, response to cold, response to molecule of…	involved in: arsenite transport, regulation of defense response, response to arsenic-containing substance, transmembrane transport, transport, water transport	involved in: abscisic acid mediated signaling pathway, arginine catabolic process, hyperosmotic salinity response, jasmonic acid biosynthetic process, jasmonic acid mediated signaling pathway, polyamine biosynthetic process, protein targeting to membrane, putrescine biosynthetic process, regulation of plant-type hypersensitive response, response to abscisic acid stimulus, response to auxin stimul…	involved in: L-phenylalanine biosynthetic process, anthocyanin accumulation in tissues in response to UV light, carpel development, coumarin biosynthetic process, response to wounding, vernalization response	involved in: MAPK cascade, defense response, incompatible interaction, metal ion transport	involved in: MAPK cascade, N-terminal protein myristoylation, abscisic acid mediated signaling pathway, cell communication, cellular response to phosphate starvation, cellular response to water deprivation, defense response to bacterium, defense response to fungus, endoplasmic reticulum unfolded protein response, galactolipid biosynthetic process, hyperosmotic salinity response, innate immune res…	involved in: amino acid transport, defense response to fungus, negative regulation of programmed cell death, pathogen-associated molecular pattern dependent induction by symbiont of host innate immune response, protein autophosphorylation, protein phosphorylation, protein targeting to membrane, regulation of plant-type hypersensitive response, respiratory burst involved in defense response, respo…	involved in: MAPK cascade, abscisic acid mediated signaling pathway, camalexin biosynthetic process, cell communication, cell division, defense response to bacterium, defense response to fungus, endoplasmic reticulum unfolded protein response, ethylene mediated signaling pathway, induced systemic resistance, jasmonic acid mediated signaling pathway, inflorescence development, intracellular signal…	involved in: protein folding, protein ubiquitination, response to bacterium, response to cadmium ion, response to endoplasmic reticulum stress, response to heat, response to high light intensity, response to hydrogen peroxide, response to temperature stimulus, response to virus	involved in: cell surface pattern recognition receptor signaling pathway, cellular membrane fusion, cellular response to chitin, cellular response to molecule of bacterial origin, defense response to bacterium, defense response to fungus, incompatible interaction, detection of molecule of fungal origin, detection of peptidoglycan, endoplasmic reticulum unfolded protein response, innate immune res…	involved in: defense response signaling pathway, resistance gene-independent, defense response to bacterium, incompatible interaction, innate immune response, negative regulation of plant-type hypersensitive response, plant-type hypersensitive response, protein phosphorylation, response to bacterium, response to molecule of bacterial origin	involved in: MAPK cascade, abscisic acid mediated signaling pathway, activation of MAPK activity involved in osmosensory signaling pathway, camalexin biosynthetic process, defense response to bacterium, defense response to fungus, defense response, incompatible interaction, detection of biotic stimulus, inflorescence development, intracellular signal transduction, jasmonic acid mediated signaling…	involved in: MAPK cascade, aerenchyma formation, cellular membrane fusion, defense response, defense response to bacterium, defense response to fungus, detection of biotic stimulus, jasmonic acid mediated signaling pathway, lipid metabolic process, negative regulation of defense response, negative regulation of programmed cell death, plant-type hypersensitive response, positive regulation of cell…	involved in: protein phosphorylation	involved in: Golgi organization, MAPK cascade, abscisic acid mediated signaling pathway, cell communication, cortical microtubule organization, defense response to bacterium, defense response to fungus, detection of biotic stimulus, endoplasmic reticulum unfolded protein response, glycolysis, hyperosmotic response, hyperosmotic salinity response, hypotonic salinity response, intracellular signal …	involved in: brassinosteroid mediated signaling pathway, cell death, cell growth, defense response to bacterium, defense response to fungus, defense response to oomycetes, endoplasmic reticulum unfolded protein response, negative regulation of programmed cell death, phosphorylation, protein targeting to membrane, regulation of plant-type hypersensitive response, respiratory burst involved in defe…	involved in: MAPK cascade, defense response signaling pathway, resistance gene-independent, defense response to bacterium, defense response to fungus, detection of bacterium, detection of biotic stimulus, detection of external stimulus, immune response-regulating signaling pathway, jasmonic acid mediated signaling pathway, negative regulation of defense response, plant-type hypersensitive respons…	involved in: defense response by callose deposition in cell wall, defense response to bacterium, detection of bacterium, phosphorylation, protein phosphorylation, receptor-mediated endocytosis, regulation of anion channel activity, transmembrane receptor protein tyrosine kinase signaling pathway
	located in: apoplast, cytoplasm, cytosol, plasma membrane, plasmodesma	located in: cytoplasm, nucleus, plasma membrane	located in: chloroplast, nucleus	located in: plasma membrane	located in: chloroplast		located in: integral to membrane, membrane, plasma membrane	located in: nucleus	located in: chloroplast	located in: nucleus	located in: plasma membrane	located in: chloroplast, cytoplasm, nucleolus, nucleus, plasma membrane	located in: nucleus, phragmoplast, preprophase band, trans-Golgi network	located in: Golgi apparatus, apoplast, cell wall, cytosol, mitochondrion, plasma membrane, vacuolar membrane	located in: extracellular region, plasma membrane	located in: extrinsic to plasma membrane, membrane, nucleus, plasma membrane	located in: nucleus	located in: chloroplast, cytoplasm, nucleus	located in: chloroplast, plasma membrane	located in: cytoplasm, cytosol, nucleus	located in: endosome, plasma membrane	located in: plasma membrane	located in: endosome, membrane, plasma membrane
	has: electron carrier activity, oxidoreductase activity, acting on a sulfur group of donors, disulfide as acceptor, protein disulfide oxidoreductase activity	has: ATP binding, kinase activity, protein kinase activity, protein serine/threonine kinase activity, protein tyrosine kinase activity, transferase activity, transferring phosphorus-containing groups	has: protein binding, sequence-specific DNA binding transcription factor activity	has: ATP binding, kinase activity, protein kinase activity, protein serine/threonine kinase activity, transferase activity, transferring phosphorus-containing groups	has: arogenate dehydratase activity, prephenate dehydratase activity	has: ATP binding, kinase activity, protein kinase activity, protein serine/threonine kinase activity, transferase activity, transferring phosphorus-containing groups	has: arsenite transmembrane transporter activity, protein binding, transporter activity, water channel activity	has: arginine decarboxylase activity, catalytic activity	has: arogenate dehydratase activity, prephenate dehydratase activity	has: metal ion binding	has: ATP binding, kinase activity, protein kinase activity, protein serine/threonine kinase activity, transferase activity, transferring phosphorus-containing groups	has: ATP binding, kinase activity, protein kinase activity, protein serine/threonine kinase activity, transferase activity, transferring phosphorus-containing groups	has: MAP kinase activity, kinase activity, protein binding, protein kinase activity	has: ATP binding, ubiquitin protein ligase binding	has: chitin binding, chitosan binding, kinase activity, protein binding, protein homodimerization activity, protein serine/threonine kinase activity, transmembrane receptor protein kinase activity	has: protein binding	has: MAP kinase activity, kinase activity, protein binding, protein kinase activity	has: lipase activity, protein binding, signal transducer activity, triglyceride lipase activity	has: ATP binding, kinase activity, protein kinase activity, protein serine/threonine kinase activity, protein tyrosine kinase activity, transferase activity, transferring phosphorus-containing groups	has: MAP kinase activity, kinase activity, protein binding, protein kinase activity	has: kinase activity, protein binding, protein heterodimerization activity, protein kinase activity, protein serine/threonine kinase activity, receptor serine/threonine kinase binding	has: ATP binding, kinase activity, protein binding, protein kinase activity, protein serine/threonine kinase activity, transferase activity, transferring phosphorus-containing groups, transmembrane receptor protein kinase activity	has: ATP binding, kinase activity, protein binding, protein kinase activity, protein serine/threonine kinase activity, protein tyrosine kinase activity, transferase activity, transferring phosphorus-containing groups, transmembrane receptor protein serine/threonine kinase activity
	expressed during: 4 anthesis stage, 4 leaf senescence stage, C globular stage, D bilateral stage, E expanded cotyledon stage, F mature embryo stage, L mature pollen stage, LP.02 two leaves visible stage, LP.04 four leaves visible stage, LP.06 six leaves visible stage, LP.08 eight leaves visible stage, LP.10 ten leaves visible stage, LP.12 twelve leaves visible stage, M germinated pollen stage, pe…	expressed during: 4 anthesis stage, 4 leaf senescence stage, C globular stage, D bilateral stage, E expanded cotyledon stage, F mature embryo stage, LP.02 two leaves visible stage, LP.04 four leaves visible stage, LP.06 six leaves visible stage, LP.08 eight leaves visible stage, LP.10 ten leaves visible stage, LP.12 twelve leaves visible stage, petal differentiation and expansion stage	expressed during: 4 anthesis stage, 4 leaf senescence stage, D bilateral stage, E expanded cotyledon stage, F mature embryo stage, LP.02 two leaves visible stage, LP.04 four leaves visible stage, LP.06 six leaves visible stage, LP.08 eight leaves visible stage, LP.10 ten leaves visible stage, LP.12 twelve leaves visible stage, petal differentiation and expansion stage, seedling development stage	expressed during: 4 anthesis stage, 4 leaf senescence stage, C globular stage, D bilateral stage, E expanded cotyledon stage, F mature embryo stage, L mature pollen stage, LP.02 two leaves visible stage, LP.04 four leaves visible stage, LP.06 six leaves visible stage, LP.08 eight leaves visible stage, LP.10 ten leaves visible stage, LP.12 twelve leaves visible stage, M germinated pollen stage, pe…	expressed during: 4 anthesis stage, 4 leaf senescence stage, C globular stage, D bilateral stage, E expanded cotyledon stage, F mature embryo stage, LP.02 two leaves visible stage, LP.04 four leaves visible stage, LP.06 six leaves visible stage, LP.08 eight leaves visible stage, LP.10 ten leaves visible stage, LP.12 twelve leaves visible stage, petal differentiation and expansion stage	expressed during: 4 anthesis stage, 4 leaf senescence stage, D bilateral stage, F mature embryo stage, LP.02 two leaves visible stage, LP.04 four leaves visible stage, LP.06 six leaves visible stage, LP.08 eight leaves visible stage, LP.10 ten leaves visible stage, LP.12 twelve leaves visible stage, petal differentiation and expansion stage	expressed during: D bilateral stage, E expanded cotyledon stage, petal differentiation and expansion stage	expressed during: 4 anthesis stage, 4 leaf senescence stage, C globular stage, D bilateral stage, E expanded cotyledon stage, F mature embryo stage, L mature pollen stage, LP.02 two leaves visible stage, LP.04 four leaves visible stage, LP.06 six leaves visible stage, LP.08 eight leaves visible stage, LP.10 ten leaves visible stage, LP.12 twelve leaves visible stage, M germinated pollen stage, pe…	expressed during: 4 anthesis stage, 4 leaf senescence stage, C globular stage, D bilateral stage, E expanded cotyledon stage, F mature embryo stage, LP.02 two leaves visible stage, LP.04 four leaves visible stage, LP.06 six leaves visible stage, LP.08 eight leaves visible stage, LP.10 ten leaves visible stage, LP.12 twelve leaves visible stage, petal differentiation and expansion stage	expressed during: 4 anthesis stage, 4 leaf senescence stage, D bilateral stage, E expanded cotyledon stage, F mature embryo stage, LP.02 two leaves visible stage, LP.04 four leaves visible stage, LP.06 six leaves visible stage, LP.08 eight leaves visible stage, LP.10 ten leaves visible stage, LP.12 twelve leaves visible stage, petal differentiation and expansion stage	expressed during: 4 anthesis stage, 4 leaf senescence stage, C globular stage, D bilateral stage, E expanded cotyledon stage, F mature embryo stage, LP.02 two leaves visible stage, LP.04 four leaves visible stage, LP.06 six leaves visible stage, LP.08 eight leaves visible stage, LP.10 ten leaves visible stage, LP.12 twelve leaves visible stage, petal differentiation and expansion stage	expressed during: 4 anthesis stage, 4 leaf senescence stage, C globular stage, D bilateral stage, E expanded cotyledon stage, F mature embryo stage, LP.02 two leaves visible stage, LP.04 four leaves visible stage, LP.06 six leaves visible stage, LP.08 eight leaves visible stage, LP.10 ten leaves visible stage, LP.12 twelve leaves visible stage, petal differentiation and expansion stage	expressed during: 4 anthesis stage, 4 leaf senescence stage, C globular stage, D bilateral stage, E expanded cotyledon stage, F mature embryo stage, L mature pollen stage, LP.02 two leaves visible stage, LP.04 four leaves visible stage, LP.06 six leaves visible stage, LP.08 eight leaves visible stage, LP.10 ten leaves visible stage, LP.12 twelve leaves visible stage, M germinated pollen stage, pe…	expressed during: 4 anthesis stage, C globular stage, D bilateral stage, E expanded cotyledon stage, LP.04 four leaves visible stage, LP.06 six leaves visible stage, LP.08 eight leaves visible stage, M germinated pollen stage, dry seed stage, petal differentiation and expansion stage, seedling development stage	expressed during: 4 anthesis stage, 4 leaf senescence stage, C globular stage, D bilateral stage, E expanded cotyledon stage, F mature embryo stage, LP.02 two leaves visible stage, LP.04 four leaves visible stage, LP.06 six leaves visible stage, LP.08 eight leaves visible stage, LP.10 ten leaves visible stage, LP.12 twelve leaves visible stage, petal differentiation and expansion stage	expressed during: 4 anthesis stage, 4 leaf senescence stage, C globular stage, D bilateral stage, E expanded cotyledon stage, F mature embryo stage, LP.02 two leaves visible stage, LP.04 four leaves visible stage, LP.06 six leaves visible stage, LP.08 eight leaves visible stage, LP.10 ten leaves visible stage, LP.12 twelve leaves visible stage, petal differentiation and expansion stage	expressed during: 4 anthesis stage, 4 leaf senescence stage, C globular stage, D bilateral stage, E expanded cotyledon stage, F mature embryo stage, LP.02 two leaves visible stage, LP.04 four leaves visible stage, LP.06 six leaves visible stage, LP.08 eight leaves visible stage, LP.10 ten leaves visible stage, LP.12 twelve leaves visible stage, petal differentiation and expansion stage	expressed during: 4 anthesis stage, 4 leaf senescence stage, C globular stage, D bilateral stage, E expanded cotyledon stage, F mature embryo stage, LP.02 two leaves visible stage, LP.04 four leaves visible stage, LP.06 six leaves visible stage, LP.08 eight leaves visible stage, LP.10 ten leaves visible stage, LP.12 twelve leaves visible stage, petal differentiation and expansion stage	expressed during: 4 anthesis stage, 4 leaf senescence stage, C globular stage, D bilateral stage, E expanded cotyledon stage, F mature embryo stage, LP.02 two leaves visible stage, LP.04 four leaves visible stage, LP.06 six leaves visible stage, LP.08 eight leaves visible stage, LP.10 ten leaves visible stage, LP.12 twelve leaves visible stage, petal differentiation and expansion stage	expressed during: 4 anthesis stage, 4 leaf senescence stage, C globular stage, D bilateral stage, E expanded cotyledon stage, F mature embryo stage, LP.02 two leaves visible stage, LP.04 four leaves visible stage, LP.06 six leaves visible stage, LP.08 eight leaves visible stage, LP.10 ten leaves visible stage, LP.12 twelve leaves visible stage, petal differentiation and expansion stage	expressed during: 4 anthesis stage, 4 leaf senescence stage, C globular stage, D bilateral stage, E expanded cotyledon stage, F mature embryo stage, LP.02 two leaves visible stage, LP.04 four leaves visible stage, LP.06 six leaves visible stage, LP.08 eight leaves visible stage, LP.10 ten leaves visible stage, LP.12 twelve leaves visible stage, petal differentiation and expansion stage	expressed during: 4 anthesis stage, C globular stage, D bilateral stage, E expanded cotyledon stage, F mature embryo stage, LP.02 two leaves visible stage, LP.06 six leaves visible stage, LP.08 eight leaves visible stage, LP.10 ten leaves visible stage, LP.12 twelve leaves visible stage, petal differentiation and expansion stage	expressed during: 4 anthesis stage, 4 leaf senescence stage, C globular stage, LP.02 two leaves visible stage, LP.04 four leaves visible stage, LP.06 six leaves visible stage, LP.08 eight leaves visible stage, LP.10 ten leaves visible stage, LP.12 twelve leaves visible stage, petal differentiation and expansion stage
	expressed in: carpel, cauline leaf, collective leaf structure, cotyledon, cultured plant cell, flower, hypocotyl, inflorescence meristem, leaf apex, leaf lamina base, pedicel, petal, petiole, plant embryo, plant sperm cell, pollen, pollen tube cell, root, seed, sepal, shoot apex, shoot system, stamen, stem, vascular leaf	expressed in: carpel, cauline leaf, collective leaf structure, cotyledon, flower, hypocotyl, inflorescence meristem, leaf apex, leaf lamina base, pedicel, petal, petiole, plant embryo, pollen, root, seed, sepal, shoot apex, shoot system, stamen, stem, vascular leaf	expressed in: carpel, cauline leaf, collective leaf structure, cotyledon, flower, flower bud, fruit, leaf lamina base, pedicel, petal, petiole, plant embryo, pollen, root, seed, sepal, shoot apex, shoot system, stamen, stem, vascular leaf	expressed in: carpel, cauline leaf, collective leaf structure, cotyledon, cultured plant cell, flower, hypocotyl, inflorescence meristem, leaf apex, leaf lamina base, pedicel, petal, petiole, plant embryo, plant sperm cell, pollen, pollen tube cell, root, seed, sepal, shoot apex, shoot system, stamen, stem, vascular leaf	expressed in: carpel, cauline leaf, collective leaf structure, cotyledon, flower, hypocotyl, inflorescence meristem, leaf apex, leaf lamina base, pedicel, petal, petiole, plant embryo, root, seed, sepal, shoot apex, shoot system, stamen, stem, vascular leaf	expressed in: carpel, cauline leaf, collective leaf structure, cotyledon, flower, hypocotyl, inflorescence meristem, leaf apex, leaf lamina base, pedicel, petal, petiole, plant embryo, pollen, root, seed, sepal, shoot apex, shoot system, stamen, stem, vascular leaf	expressed in: flower, hypocotyl, lateral root, plant embryo, primary root, root, seed, shoot apex, shoot system, stomatal complex, vascular leaf	expressed in: carpel, cauline leaf, collective leaf structure, cotyledon, endosperm, flower, fruit, funicle, hypocotyl, inflorescence, inflorescence meristem, leaf apex, leaf lamina base, pedicel, petal, petiole, plant embryo, plant sperm cell, pollen, pollen tube cell, root, rosette leaf, seed, sepal, shoot apex, shoot system, stamen, stem, vascular leaf	expressed in: carpel, cauline leaf, collective leaf structure, cotyledon, flower, hypocotyl, inflorescence meristem, leaf apex, leaf lamina base, pedicel, petal, petiole, plant embryo, pollen, root, seed, sepal, shoot apex, shoot system, stamen, stem, vascular leaf	expressed in: carpel, cauline leaf, collective leaf structure, cotyledon, flower, hypocotyl, inflorescence meristem, leaf apex, leaf lamina base, petal, petiole, plant embryo, pollen, root, seed, sepal, shoot apex, stamen, stem, vascular leaf	expressed in: carpel, cauline leaf, collective leaf structure, cotyledon, flower, hypocotyl, inflorescence meristem, leaf apex, leaf lamina base, pedicel, petal, petiole, plant embryo, pollen, root, seed, sepal, shoot apex, shoot system, stamen, stem, vascular leaf	expressed in: carpel, cauline leaf, collective leaf structure, cotyledon, flower, hypocotyl, inflorescence meristem, leaf apex, leaf lamina base, pedicel, petal, petiole, plant embryo, pollen, root, seed, sepal, shoot apex, shoot system, stamen, stem, vascular leaf	expressed in: carpel, cauline leaf, collective leaf structure, cotyledon, cultured plant cell, flower, hypocotyl, inflorescence meristem, leaf apex, leaf lamina base, ovule primordium, pedicel, petal, petiole, plant embryo, plant ovule, plant sperm cell, pollen, pollen tube cell, root, seed, sepal, shoot apex, shoot system, stamen, stem, vascular leaf	expressed in: carpel, collective leaf structure, cotyledon, cultured plant cell, flower, guard cell, hypocotyl, inflorescence meristem, juvenile vascular leaf, leaf apex, pedicel, petal, plant embryo, plant sperm cell, pollen, pollen tube cell, root, seed, sepal, shoot system, stamen, stem, vascular leaf	expressed in: carpel, cauline leaf, collective leaf structure, cotyledon, flower, hypocotyl, inflorescence meristem, leaf apex, leaf lamina base, pedicel, petal, petiole, plant embryo, pollen, root, seed, sepal, shoot apex, shoot system, stamen, stem, vascular leaf, whole plant	expressed in: carpel, cauline leaf, collective leaf structure, cotyledon, flower, hypocotyl, inflorescence meristem, leaf apex, leaf lamina base, pedicel, petal, petiole, plant embryo, pollen, root, seed, sepal, shoot apex, shoot system, stamen, stem, vascular leaf	expressed in: carpel, cauline leaf, collective leaf structure, cotyledon, flower, hypocotyl, inflorescence meristem, leaf apex, leaf lamina base, ovule primordium, pedicel, petal, petiole, plant embryo, plant ovule, pollen, pollen tube cell, root, seed, sepal, shoot apex, shoot system, stamen, stem, vascular leaf	expressed in: carpel, cauline leaf, collective leaf structure, cotyledon, flower, hypocotyl, inflorescence meristem, leaf apex, leaf lamina base, pedicel, petal, petiole, plant embryo, pollen, root, seed, sepal, shoot apex, stamen, stem, vascular leaf	expressed in: carpel, cauline leaf, collective leaf structure, cotyledon, flower, hypocotyl, inflorescence meristem, leaf apex, leaf lamina base, pedicel, petal, petiole, plant embryo, pollen, root, seed, sepal, shoot apex, shoot system, stamen, stem, vascular leaf	expressed in: carpel, cauline leaf, collective leaf structure, cotyledon, cultured plant cell, flower, guard cell, hypocotyl, inflorescence meristem, leaf apex, leaf lamina base, pedicel, petal, petiole, plant embryo, pollen, root, seed, sepal, shoot apex, shoot system, stamen, stem, vascular leaf	expressed in: carpel, cauline leaf, collective leaf structure, cotyledon, cultured plant cell, flower, fruit, hypocotyl, inflorescence meristem, leaf apex, leaf lamina base, pedicel, petal, petiole, plant embryo, pollen, root, rosette leaf, seed, sepal, shoot apex, shoot system, stamen, stem, vascular leaf, whole plant	expressed in: carpel, cauline leaf, collective leaf structure, flower, pedicel, petal, petiole, plant embryo, pollen, seed, sepal, stamen, stem, vascular leaf	expressed in: carpel, cauline leaf, collective leaf structure, cotyledon, cultured plant cell, epidermal cell, flower, guard cell, hypocotyl, inflorescence meristem, leaf apex, leaf lamina base, petiole, plant embryo, pollen, root, root tip, sepal, stamen, stem, vascular leaf
GO-terms	catalytic activity	adenyl nucleotide binding	anatomical structure development	adenyl nucleotide binding	amine biosynthetic process	adenyl nucleotide binding	anion transmembrane transporter activity	amine biosynthetic process	amine biosynthetic process	binding	adenyl nucleotide binding	catalytic activity	activation of innate immune response	cell	catalytic activity	activation of immune response	abscisic acid mediated signaling pathway	anatomical structure development	adenyl nucleotide binding	biological regulation	binding	activation of immune response	adenyl nucleotide binding
	cell	adenyl ribonucleotide binding	anatomical structure morphogenesis	adenyl ribonucleotide binding	amine metabolic process	adenyl ribonucleotide binding	anion transport	amine metabolic process	amine metabolic process	cation binding	adenyl ribonucleotide binding	cell	anatomical structure development	cell part	cell	activation of innate immune response	anatomical structure development	anatomical structure morphogenesis	adenyl ribonucleotide binding	catalytic activity	biological regulation	activation of innate immune response	adenyl ribonucleotide binding
	cell part	ATP binding	binding	ATP binding	aromatic amino acid family biosynthetic process	ATP binding	cell	anatomical structure development	aromatic amino acid family biosynthetic process	cation transport	ATP binding	cell part	aromatic amino acid family biosynthetic process	cellular macromolecule metabolic process	cell part	binding	aromatic compound biosynthetic process	biological regulation	ATP binding	cell	catalytic activity	adenyl nucleotide binding	ATP binding
	cytoplasm	binding	biological regulation	binding	aromatic amino acid family metabolic process	binding	cell part	biosynthetic process	aromatic amino acid family metabolic process	establishment of localization	auxin metabolic process	cellular macromolecule metabolic process	aromatic compound biosynthetic process	cellular metabolic process	defense response	biological regulation	binding	carboxylesterase activity	binding	cell part	cell death	adenyl ribonucleotide binding	binding
	cytoplasmic part	catalytic activity	biosynthetic process	catalytic activity	aromatic compound biosynthetic process	catalytic activity	channel activity	carbon-carbon lyase activity	aromatic compound biosynthetic process	ion binding	binding	cellular metabolic process	biological regulation	cellular process	defense response to fungus	cell	biological regulation	catalytic activity	catalytic activity	cellular metabolic process	cell growth	ATP binding	callose deposition during defense response
	cytosol	cellular macromolecule metabolic process	cell	cell	biosynthetic process	cell	establishment of localization	carboxy-lyase activity	biosynthetic process	ion transport	catalytic activity	cellular process	biosynthetic process	cellular protein metabolic process	defense response to fungus, incompatible interaction	cell death	biosynthetic process	cell death	cell	cellular process	cellular process	binding	callose deposition in cell wall
	defense response	cellular metabolic process	cell differentiation	cell part	carbon-oxygen lyase activity	cell part	inorganic anion transmembrane transporter activity	catalytic activity	carbon-oxygen lyase activity	localization	cellular macromolecule metabolic process	cellular protein metabolic process	camalexin biosynthetic process	cytoplasm	defense response, incompatible interaction	cell part	camalexin biosynthetic process	cellular metabolic process	cell part	cellular response to chemical stimulus	cellular response to chemical stimulus	biological regulation	callose deposition in cell wall during defense response
	defense response to fungus	cellular process	cell part	cellular macromolecule metabolic process	carboxylic acid biosynthetic process	cellular macromolecule metabolic process	ion transmembrane transporter activity	cellular amine metabolic process	carboxylic acid biosynthetic process	metal ion binding	cellular metabolic process	cytoplasm	camalexin metabolic process	cytoplasmic part	detection of biotic stimulus	cellular macromolecule metabolic process	camalexin metabolic process	cellular process	cellular macromolecule metabolic process	cellular response to stimulus	cellular response to hormone stimulus	cell surface receptor linked signaling pathway	callose localization
	intracellular	cellular protein metabolic process	cellular biosynthetic process	cellular metabolic process	carboxylic acid metabolic process	cellular metabolic process	ion transport	cellular amino acid and derivative metabolic process	carboxylic acid metabolic process	metal ion transport	cellular process	defense response	catalytic activity	cytosol	detection of stimulus	cellular metabolic process	catalytic activity	cellular response to chemical stimulus	cellular metabolic process	cytoplasm	cellular response to stimulus	cellular macromolecule metabolic process	cell surface receptor linked signaling pathway
	intracellular part	kinase activity	cellular developmental process	cellular process	catalytic activity	cellular process	localization	cellular amino acid derivative biosynthetic process	cellular amine metabolic process	transport	cellular protein metabolic process	defense response to fungus	cellular aromatic compound metabolic process	intracellular	immune response	cellular process	cell communication	cellular response to stimulus	cellular process	defense response	cytoplasm	cellular metabolic process	cell wall modification
	multi-organism process	macromolecule metabolic process	cellular macromolecule biosynthetic process	cellular protein metabolic process	cell	cellular protein metabolic process	membrane	cellular amino acid derivative metabolic process	cellular amino acid and derivative metabolic process		kinase activity	intracellular	cellular biosynthetic process	intracellular part	immune system process	cellular protein metabolic process	cell surface receptor linked signaling pathway	cellular response to stress	cellular protein metabolic process	hyperosmotic response	cytoplasmic part	cellular process	cell wall thickening
	oxidoreductase activity	macromolecule modification	cellular macromolecule metabolic process	kinase activity	cell part	endomembrane system	passive transmembrane transporter activity	cellular biogenic amine biosynthetic process	cellular amino acid biosynthetic process		macromolecule metabolic process	intracellular membrane-bounded organelle	cellular metabolic process	metabolic process	innate immune response	cellular response to stimulus	cellular aromatic compound metabolic process	death	kinase activity	immune response	death	cellular protein metabolic process	cell wall thickening during defense response
	oxidoreductase activity, acting on sulfur group of donors	metabolic process	cellular metabolic process	macromolecule metabolic process	cellular amine metabolic process	kinase activity	plasma membrane	cellular biogenic amine metabolic process	cellular amino acid metabolic process		macromolecule modification	intracellular non-membrane-bounded organelle	cellular nitrogen compound biosynthetic process	multi-organism process	kinase activity	cellular response to stress	cellular biosynthetic process	defense response	macromolecule metabolic process	immune system process	defense response to bacterium	defense response	cellular localization
	response to biotic stimulus	nucleoside binding	cellular process	macromolecule modification	cellular amino acid and derivative metabolic process	macromolecule metabolic process	response to arsenic	cellular biosynthetic process	cellular aromatic compound metabolic process		metabolic process	intracellular organelle	cellular nitrogen compound metabolic process	primary metabolic process	membrane	death	cellular macromolecule metabolic process	defense response, incompatible interaction	macromolecule modification	innate immune response	defense response to fungus	detection of biotic stimulus	cellular macromolecule localization
	response to chemical stimulus	nucleotide binding	chloroplast	membrane	cellular amino acid biosynthetic process	macromolecule modification	response to chemical stimulus	cellular metabolic process	cellular biosynthetic process		nucleoside binding	intracellular organelle lumen	cellular process	protein folding	molecular transducer activity	defense response	cellular metabolic process	developmental process	membrane	intracellular	extrinsic to membrane	detection of stimulus	cellular macromolecule metabolic process
	response to fungus	phosphate metabolic process	cytoplasm	metabolic process	cellular amino acid metabolic process	metabolic process	response to inorganic substance	cellular nitrogen compound biosynthetic process	cellular ketone metabolic process		nucleotide binding	intracellular organelle part	cellular response to chemical stimulus	protein metabolic process	phosphotransferase activity, alcohol group as acceptor	defense response to bacterium	cellular nitrogen compound biosynthetic process	host programmed cell death induced by symbiont	metabolic process	intracellular membrane-bounded organelle	growth	enzyme linked receptor protein signaling pathway	cellular metabolic process
	response to other organism	phosphorus metabolic process	cytoplasmic part	nucleoside binding	cellular aromatic compound metabolic process	nucleoside binding	response to stimulus	cellular nitrogen compound metabolic process	cellular metabolic process		phosphate metabolic process	intracellular part	cellular response to stimulus	response to abiotic stimulus	plasma membrane	defense response to bacterium, incompatible interaction	cellular nitrogen compound metabolic process	hydrolase activity	nucleoside binding	intracellular organelle	hormone-mediated signaling pathway	immune response	cellular protein metabolic process
	response to oxidative stress	phosphorylation	developmental process	nucleotide binding	cellular biosynthetic process	nucleotide binding	substrate-specific channel activity	cellular process	cellular nitrogen compound biosynthetic process		phosphorus metabolic process	kinase activity	cellular response to stress	response to bacterium	protein kinase activity	defense response, incompatible interaction	cellular process	hydrolase activity, acting on ester bonds	nucleotide binding	intracellular part	intracellular	immune system process	cellular response to stimulus
	response to stimulus	phosphotransferase activity, alcohol group as acceptor	DNA binding	phosphate metabolic process	cellular ketone metabolic process	phosphate metabolic process	substrate-specific transmembrane transporter activity	developmental process	cellular nitrogen compound metabolic process		phosphorylation	macromolecule metabolic process	defense response	response to biotic stimulus	receptor activity	host programmed cell death induced by symbiont	cellular protein metabolic process	immune response	phosphate metabolic process	intracellular signaling cascade	intracellular membrane-bounded organelle	innate immune response	cellular response to stress
	response to stress	post-translational protein modification	gene expression	phosphorus metabolic process	cellular metabolic process	phosphorus metabolic process	substrate-specific transporter activity	fruit development	cellular process		phosphotransferase activity, alcohol group as acceptor	macromolecule modification	defense response to bacterium	response to chemical stimulus	receptor signaling protein activity	immune response	cellular response to chemical stimulus	immune system process	phosphorus metabolic process	jasmonic acid and ethylene-dependent systemic resistance	intracellular organelle	intracellular signaling cascade	defense response
		primary metabolic process	intracellular	phosphorylation	cellular nitrogen compound biosynthetic process	phosphorylation	transmembrane transporter activity	lyase activity	chloroplast		post-translational protein modification	membrane	developmental process	response to heat	response to biotic stimulus	immune system process	cellular response to hormone stimulus	innate immune response	phosphorylation	jasmonic acid mediated signaling pathway	intracellular part	kinase activity	defense response to bacterium
		protein amino acid phosphorylation	intracellular membrane-bounded organelle	phosphotransferase activity, alcohol group as acceptor	cellular nitrogen compound metabolic process	phosphotransferase activity, alcohol group as acceptor	transport	metabolic process	chorismate metabolic process		primary metabolic process	membrane-bounded organelle	floral organ development	response to hydrogen peroxide	response to carbohydrate stimulus	innate immune response	cellular response to stimulus	intracellular signaling cascade	phosphotransferase activity, alcohol group as acceptor	kinase activity	intracellular signaling cascade	macromolecule metabolic process	detection of biotic stimulus
		protein kinase activity	intracellular organelle	plasma membrane	cellular process	post-translational protein modification	transporter activity	multicellular organismal development	cytoplasm		protein amino acid phosphorylation	membrane-enclosed lumen	floral whorl development	response to inorganic substance	response to chemical stimulus	intracellular signaling cascade	cellular response to stress	lipase activity	plasma membrane	membrane-bounded organelle	kinase activity	macromolecule modification	detection of stimulus
		protein metabolic process	intracellular part	post-translational protein modification	chloroplast	primary metabolic process		multicellular organismal process	cytoplasmic part		protein kinase activity	metabolic process	flower development	response to light intensity	response to chitin	macromolecule metabolic process	developmental process	lipid metabolic process	post-translational protein modification	metabolic process	macromolecular complex	metabolic process	enzyme linked receptor protein signaling pathway
		protein modification process	leaf development	primary metabolic process	chorismate metabolic process	protein amino acid phosphorylation		nitrogen compound metabolic process	dicarboxylic acid metabolic process		protein metabolic process	multi-organism process	heterocycle metabolic process	response to light stimulus	response to fungus	macromolecule modification	floral organ development	metabolic process	primary metabolic process	molecular transducer activity	membrane	multi-organism process	kinase activity
		protein serine/threonine kinase activity	macromolecule biosynthetic process	protein amino acid phosphorylation	cytoplasm	protein kinase activity		post-embryonic development	hydro-lyase activity		protein modification process	non-membrane-bounded organelle	immune response	response to other organism	response to organic substance	membrane	floral whorl development	molecular transducer activity	protein amino acid phosphorylation	multi-organism process	membrane-bounded organelle	nucleoside binding	localization
		purine nucleoside binding	macromolecule metabolic process	protein kinase activity	cytoplasmic part	protein metabolic process		primary metabolic process	intracellular		protein serine/threonine kinase activity	nuclear lumen	immune system process	response to oxidative stress	response to other organism	metabolic process	flower development	multi-organism process	protein kinase activity	nucleus	multi-organism process	nucleotide binding	macromolecule localization
		purine nucleotide binding	membrane-bounded organelle	protein metabolic process	dicarboxylic acid metabolic process	protein modification process		reproduction	intracellular membrane-bounded organelle		purine nucleoside binding	nuclear part	indole and derivative metabolic process	response to radiation	response to stimulus	multi-organism process	heterocycle metabolic process	oxygen and reactive oxygen species metabolic process	protein metabolic process	organelle	organelle	phosphate metabolic process	macromolecule metabolic process
		purine ribonucleotide binding	metabolic process	protein modification process	hydro-lyase activity	protein serine/threonine kinase activity		reproductive developmental process	intracellular organelle		purine nucleotide binding	nucleolus	indole derivative biosynthetic process	response to reactive oxygen species	response to stress	phosphate metabolic process	hormone-mediated signaling pathway	plant-type hypersensitive response	protein modification process	phosphate metabolic process	phosphotransferase activity, alcohol group as acceptor	phosphorus metabolic process	macromolecule modification
		ribonucleotide binding	multicellular organismal development	protein serine/threonine kinase activity	intracellular	purine nucleoside binding		reproductive process	intracellular part		ribonucleotide binding	nucleus	indole derivative metabolic process	response to stimulus	signal transducer activity	phosphorus metabolic process	indole and derivative metabolic process	primary metabolic process	protein serine/threonine kinase activity	phosphorus metabolic process	plasma membrane	phosphorylation	membrane
		transferase activity	multicellular organismal process	protein tyrosine kinase activity	intracellular membrane-bounded organelle	purine nucleotide binding		reproductive structure development	lyase activity		transferase activity	organelle	indole metabolic process	response to stress	transferase activity	plant-type hypersensitive response	indole derivative biosynthetic process	programmed cell death	purine nucleoside binding	phosphorylation	protein binding	phosphotransferase activity, alcohol group as acceptor	metabolic process
		transferase activity, transferring phosphorus-containing groups	nitrogen compound metabolic process	purine nucleoside binding	intracellular organelle	purine ribonucleotide binding		response to abiotic stimulus	membrane-bounded organelle		transferase activity, transferring phosphorus-containing groups	organelle lumen	indole phytoalexin biosynthetic process	response to temperature stimulus	transferase activity, transferring phosphorus-containing groups	plasma membrane	indole derivative metabolic process	regulation of biological process	purine nucleotide binding	phosphotransferase activity, alcohol group as acceptor	protein kinase activity	phytoalexin biosynthetic process	molecular transducer activity
			nucleic acid binding	purine nucleotide binding	intracellular part	ribonucleotide binding		response to abscisic acid stimulus	metabolic process			organelle part	indole phytoalexin metabolic process	response to virus	transmembrane receptor activity	positive regulation of biological process	indole metabolic process	regulation of cellular metabolic process	purine ribonucleotide binding	protein kinase activity	protein serine/threonine kinase activity	positive regulation of biological process	multi-organism process
			nucleobase, nucleoside, nucleotide and nucleic acid metabolic process	purine ribonucleotide binding	lyase activity	transferase activity		response to chemical stimulus	nitrogen compound metabolic process			phosphate metabolic process	induced systemic resistance		transmembrane receptor protein kinase activity	positive regulation of defense response	indole phytoalexin biosynthetic process	regulation of cellular process	ribonucleotide binding	protein serine/threonine kinase activity	regulation of anatomical structure size	positive regulation of defense response	nucleoside binding
			organ development	ribonucleotide binding	membrane-bounded organelle	transferase activity, transferring phosphorus-containing groups		response to cold	organelle			phosphorus metabolic process	innate immune response			positive regulation of immune response	indole phytoalexin metabolic process	regulation of metabolic process	transferase activity	receptor signaling protein activity	regulation of biological process	positive regulation of immune system process	nucleotide binding
			organ morphogenesis	transferase activity	metabolic process			response to endogenous stimulus	organic acid biosynthetic process			phosphorylation	intracellular signaling cascade			positive regulation of immune system process	intracellular signaling cascade	regulation of oxygen and reactive oxygen species metabolic process	transferase activity, transferring phosphorus-containing groups	receptor signaling protein serine/threonine kinase activity	regulation of biological quality	positive regulation of response to stimulus	phosphate metabolic process
			organelle	transferase activity, transferring phosphorus-containing groups	nitrogen compound metabolic process			response to external stimulus	organic acid metabolic process			plasma membrane	jasmonic acid mediated signaling pathway			positive regulation of innate immune response	kinase activity	response to biotic stimulus		regulation of biological process	regulation of cell size	post-translational protein modification	phosphorus metabolic process
			phyllome development		organelle			response to hormone stimulus	oxoacid metabolic process			post-translational protein modification	kinase activity			positive regulation of response to stimulus	macromolecule metabolic process	response to chemical stimulus		regulation of cellular process	regulation of cellular component size	primary metabolic process	phosphorylation
			plastid		organic acid biosynthetic process			response to jasmonic acid stimulus	plastid			primary metabolic process	lyase activity			post-translational protein modification	macromolecule modification	response to hypoxia		response to abiotic stimulus	response to bacterium	protein amino acid phosphorylation	phosphotransferase activity, alcohol group as acceptor
			primary metabolic process		organic acid metabolic process			response to organic substance	primary metabolic process			protein amino acid phosphorylation	metabolic process			primary metabolic process	MAPKKK cascade	response to inorganic substance		response to abscisic acid stimuluse	response to biotic stimulus	protein kinase activity	polysaccharide localization
			regulation of biological processs		oxoacid metabolic process			response to osmotic stress				protein metabolic process	multicellular organismal development			programmed cell death	metabolic process	response to organic substance		response to biotic stimulus	response to chemical stimulus	protein metabolic process	post-translational protein modification
			regulation of biosynthetic process		plastid			response to oxidative stress				protein modification process	multicellular organismal process			protein amino acid phosphorylation	molecular transducer activity	response to other organism		response to chemical stimulus	response to endogenous stimulus	protein modification process	primary metabolic process
			regulation of cellular biosynthetic process		primary metabolic process			response to salt stress				response to biotic stimulus	multi-organism process			protein binding	multicellular organismal development	response to oxidative stress		response to cold	response to fungus	protein serine/threonine kinase activity	protein amino acid phosphorylation
			regulation of cellular metabolic process					response to stimulus				response to fungus	nitrogen compound metabolic process			protein metabolic process	multicellular organismal process	response to oxygen levels		response to endogenous stimulus	response to hormone stimulus	purine nucleoside binding	protein binding
			regulation of cellular process					response to stress				response to other organism	organ development			protein modification process	multi-organism process	response to reactive oxygen species		response to external stimulus	response to organic substance	purine nucleotide binding	protein kinase activity
			regulation of developmental process					response to temperature stimulus				response to stimulus	phosphotransferase activity, alcohol group as acceptor			regulation of biological process	nitrogen compound metabolic process	response to salicylic acid stimulus		response to fungus	response to other organism	purine ribonucleotide binding	protein metabolic process
			regulation of gene expression					response to wounding				response to stress	phytoalexin biosynthetic process			regulation of cellular process	organ development	response to stimulus		response to hormone stimulus	response to stimulus	regulation of biological process	protein modification process
			regulation of macromolecule biosynthetic process					seed development				transferase activity	phytoalexin metabolic process			regulation of defense response	phosphate metabolic process	response to stress		response to jasmonic acid stimulus	response to stress	regulation of cellular process	protein serine/threonine kinase activity
			regulation of macromolecule metabolic process									transferase activity, transferring phosphorus-containing groups	positive regulation of biological process			regulation of immune response	phosphorus metabolic process	salicylic acid mediated signaling pathway		response to organic substance	signal transduction	regulation of defense response	purine nucleoside binding
			regulation of metabolic process										positive regulation of immune response			regulation of immune system process	phosphorylation	signal transducer activity		response to osmotic stress	transferase activity	regulation of immune response	purine nucleotide binding
			regulation of nitrogen compound metabolic process										positive regulation of immune system process			regulation of innate immune response	phosphotransferase activity, alcohol group as acceptor	signal transduction		response to other organism	transferase activity, transferring phosphorus-containing groups	regulation of immune system process	purine ribonucleotide binding
			regulation of nucleobase, nucleoside, nucleotide and nucleic acid metabolic process										positive regulation of innate immune response			regulation of response to stimulus	phytoalexin biosynthetic process	systemic acquired resistance		response to salicylic acid stimulus		regulation of innate immune response	receptor activity
			regulation of primary metabolic process										positive regulation of response to stimulus			regulation of response to stress	phytoalexin metabolic process	systemic acquired resistance, salicylic acid mediated signaling pathway		response to salt stress		regulation of response to stimulus	receptor signaling protein activity
			regulation of transcription										post-embryonic development			response to bacterium	post-embryonic development	triglyceride lipase activity		response to stimulus		regulation of response to stress	receptor signaling protein serine/threonine kinase activity
			shoot development										post-embryonic organ development			response to biotic stimulus	post-embryonic organ development			response to stress		response to bacterium	response to bacterium
			shoot system development										protein kinase activity			response to chemical stimulus	post-translational protein modification			response to temperature stimulus		response to biotic stimulus	response to biotic stimulus
			system development										protein serine/threonine kinase activity			response to stress	primary metabolic process			response to wounding		response to external stimulus	response to external stimulus
			transcription										receptor signaling protein activity			signal transduction	protein amino acid phosphorylation			salicylic acid mediated signaling pathway		response to other organism	response to other organism
			transcription factor activity										receptor signaling protein serine/threonine kinase activity				protein binding			signal transducer activity		response to stimulus	response to stimulus
			transcription regulator activity										regulation of biological process				protein kinase activity			signal transduction		response to stress	response to stress
													regulation of cellular process				protein kinase cascade			systemic acquired resistance		ribonucleotide binding	ribonucleotide binding
													regulation of defense response				protein metabolic process			systemic acquired resistance, salicylic acid mediated signaling pathway		signal transduction	signal transducer activity
													regulation of immune response				protein modification process			transferase activity		transferase activity	transferase activity
													regulation of immune system process				protein serine/threonine kinase activity			transferase activity, transferring phosphorus-containing groups		transferase activity, transferring phosphorus-containing groups	transferase activity, transferring phosphorus-containing groups
													regulation of innate immune response				receptor signaling protein activity					transmembrane receptor protein tyrosine kinase signaling pathway	transmembrane receptor activity
													regulation of response to stimulus				receptor signaling protein serine/threonine kinase activity						transmembrane receptor protein kinase activity
													regulation of response to stress				regulation of biological process						transmembrane receptor protein tyrosine kinase signaling pathway
													reproduction				regulation of catalytic activity
													reproductive developmental process				regulation of cell communication
													reproductive process				regulation of cellular metabolic process
													reproductive structure development				regulation of cellular process
													response to abiotic stimulus				regulation of metabolic process
													response to abscisic acid stimulus				regulation of molecular function
													response to bacterium				regulation of response to stimulus
													response to chemical stimulus				regulation of response to stress
													response to cold				regulation of signal transduction
													response to endogenous stimulus				reproduction
													response to ethylene stimulus				reproductive developmental process
													response to hormone stimulus				reproductive process
													response to hydrogen peroxide				reproductive structure development
													response to inorganic substance				response to abiotic stimulus
													response to jasmonic acid stimulus				response to abscisic acid stimuluse
													response to organic substance				response to bacterium
													response to osmotic stress				response to biotic stimulus
													response to oxidative stress				response to carbohydrate stimulus
													response to reactive oxygen species				response to chemical stimulus
													response to salt stress				response to chitin
													response to stimulus				response to cold
													response to stress				response to endogenous stimulus
													response to temperature stimulus				response to external stimulus
													secondary metabolic process				response to hormone stimulus
													signal transducer activity				response to organic substance
													signal transduction				response to osmotic stress
													sulfur compound biosynthetic process				response to other organism
													sulfur metabolic process				response to oxidative stress
													system development				response to stimulus
													transferase activity				response to stress
													transferase activity, transferring phosphorus-containing groups				response to temperature stimulus
																	response to wounding
																	secondary metabolic process
																	signal transducer activity
																	signal transduction
																	sulfur compound biosynthetic process
																	sulfur metabolic process
																	system development
																	transferase activity
																	transferase activity, transferring phosphorus-containing groups
